# Supplementary material for: An MGRN1-Based Biomarker Combination Accurately Predicts Melanoma Patient Survival
Source: Int J Mol Sci. 2025 Feb 18;26(4):1739. doi: 10.3390/ijms26041739 (PMC11855888; doi:10.3390/ijms26041739)
Supplement: Supplementary file 1 [file ijms-26-01739-s001.zip]

Archive with 1 entries (1 files):
- ijms-3454620-supplementary.pdf
